# Supplementary material for: NDUFA11 may be the disulfidptosis-related biomarker of ischemic stroke based on integrated bioinformatics, clinical samples, and experimental analyses
Source: Front Neurosci. 2025 Jan 14;18:1505493. doi: 10.3389/fnins.2024.1505493 (PMC11772302; doi:10.3389/fnins.2024.1505493)
Supplement: Supplementary file 1 [file Data_Sheet_1.ZIP]

Archive with 5 entries (4 files):
- Gels and Blots image(s)/
- Gels and Blots image(s)/1.tif
- Gels and Blots image(s)/2.tif
- Gels and Blots image(s)/3.tif
- Gels and Blots image(s)/4.tif
