# Supplementary material for: NDUFA11 may be the disulfidptosis-related biomarker of ischemic stroke based on integrated bioinformatics, clinical samples, and experimental analyses
Source: Front Neurosci. 2025 Jan 14;18:1505493. doi: 10.3389/fnins.2024.1505493 (PMC11772302; doi:10.3389/fnins.2024.1505493)
Supplement: Supplementary file 2 [file Data_Sheet_2.ZIP]

Archive with 20 entries (19 files):
- CODE/
- CODE/Exosome27.drugEnrich.R
- CODE/geoCRG04.ann.pl
- CODE/geoCRG05.normalize.R
- CODE/geoCRG06.crgExp.R
- CODE/geoCRG07.diff.R
- CODE/geoCRG08.preRcircos.pl
- CODE/geoCRG09.RCircos.R
- CODE/geoCRG10.cor.R
- CODE/geoCRG14.cluster.R
- CODE/geoCRG15.cluHeatmap.R
- CODE/geoCRG16.PCA.R
- CODE/geoCRG18.GSVA.R
- CODE/geoCRG19.WGCNA.R
- CODE/geoCRG20.clusterWGCNA.R
- CODE/geoCRG21.venn.R
- CODE/geoCRG22.model.R
- CODE/geoCRG23.Nomo.R
- CODE/geoCRG24.normalize.R
- CODE/geoCRG25.testROC.R
