# Supplementary material for: NDUFA11 may be the disulfidptosis-related biomarker of ischemic stroke based on integrated bioinformatics, clinical samples, and experimental analyses
Source: Front Neurosci. 2025 Jan 14;18:1505493. doi: 10.3389/fnins.2024.1505493 (PMC11772302; doi:10.3389/fnins.2024.1505493)
Supplement: Supplementary file 2 [file Data_Sheet_2.ZIP › CODE/Exosome27.drugEnrich.R]

######Video source: https://ke.biowolf.cn
######??????ѧ??: https://www.biowolf.cn/
######΢?Ź??ںţ?biowolf_cn
######???????䣺biowolf@foxmail.com
######????΢??: 18520221056

#install.packages("colorspace")
#install.packages("stringi")
#install.packages("tidytable")
#install.packages("ggplot2")

#if (!requireNamespace("BiocManager", quietly = TRUE))
#    install.packages("BiocManager")
#BiocManager::install("org.Hs.eg.db")
#BiocManager::install("DOSE")
#BiocManager::install("clusterProfiler")
#BiocManager::install("enrichplot")


#???ð?
library("clusterProfiler")
library("org.Hs.eg.db")
library("enrichplot")
library("tidytable")
library("ggplot2")

pvalueFilter=0.05      #pֵ????????
adjPvalFilter=1     #??????pֵ?Ĺ???????

#????ͼ?ε???ɫ
colorSel="p.adjust"
if(adjPvalFilter>0.05){
	colorSel="pvalue"
}

drugFile="DSigDB_All_detailed.txt"      #ҩ???ͻ????Ĺ?ϵ?ļ?
hubFile="interGenes.txt"                  #???????????????ļ?
setwd("C:\\Users\\HP\\Desktop\\target-IS\\27.drugEnrich")      #???ù???Ŀ¼

#??ȡ???????????????б??ļ?
rt=read.table(hubFile, header=F, sep="\t", check.names=F)
#??ȡ??????????
genes=unique(as.vector(rt[,1]))

#??ȡҩ???ͻ????Ĺ?ϵ?ļ?
drugRT=read.table(drugFile, header=T, sep="\t", check.names=F, quote="", comment.char="")
drugRT=drugRT[,1:2]

#ҩ?︻??????
kk=enricher(genes,
	pvalueCutoff=1, qvalueCutoff=1,
	minGSSize = 10, maxGSSize = 500,
	TERM2GENE=drugRT)

#?????????????Ľ???
DRUG=as.data.frame(kk)
DRUG=DRUG[(DRUG$pvalue<pvalueFilter & DRUG$p.adjust<adjPvalFilter),]
write.table(DRUG[,-c(3,4)], file="DRUG.enrich.xls", sep="\t", quote=F, row.names = F)

#????չʾҩ??????Ŀ
showNum=30
if(nrow(DRUG)<showNum){
	showNum=nrow(DRUG)
}

#??״ͼ
pdf(file="barplot.pdf", width=11, height=7)
barplot(kk, drop=TRUE, showCategory=showNum, label_format=100, color=colorSel)
dev.off()

#????ͼ
pdf(file="bubble.pdf", width=11, height=7)
dotplot(kk, showCategory=showNum, orderBy="GeneRatio", label_format=100, color=colorSel)
dev.off()

#??????????ϵ?ļ?
DRUG=DRUG[,c("ID", "geneID")]
DRUG2=separate_rows(DRUG, geneID, sep="/")
DRUG2=DRUG2 %>% group_by(geneID) %>% slice_head(n=20)     #????չʾҩ??????Ŀ
networkTab=cbind(DRUG2, "Drug")
colnames(networkTab)=c("Node1", "Node2", "Type")
write.table(file="net.network.txt", networkTab, sep="\t", quote=F, row.names=F)
#?????ڵ??????ļ?
drugNode=cbind(unique(networkTab[,1]),"Drug")
colnames(drugNode)=c("Node", "Type")
geneNode=cbind(unique(networkTab[,2]),"Gene")
colnames(geneNode)=c("Node", "Type")
nodeTab=rbind(drugNode, geneNode)
write.table(file="net.node.txt", nodeTab, sep="\t", quote=F, row.names=F)


######Video source: https://ke.biowolf.cn
######??????ѧ??: https://www.biowolf.cn/
######΢?Ź??ںţ?biowolf_cn
######???????䣺biowolf@foxmail.com
######????΢??: 18520221056
