# Supplementary material for: NDUFA11 may be the disulfidptosis-related biomarker of ischemic stroke based on integrated bioinformatics, clinical samples, and experimental analyses
Source: Front Neurosci. 2025 Jan 14;18:1505493. doi: 10.3389/fnins.2024.1505493 (PMC11772302; doi:10.3389/fnins.2024.1505493)
Supplement: Supplementary file 2 [file Data_Sheet_2.ZIP › CODE/geoCRG06.crgExp.R]

######Video source: https://ke.biowolf.cn
######??????ѧ??: https://www.biowolf.cn/
######΢?Ź??ںţ?biowolf_cn
######???????䣺biowolf@foxmail.com
######????΢??: 18520221056

#if (!requireNamespace("BiocManager", quietly = TRUE))
#    install.packages("BiocManager")
#BiocManager::install("limma")


library(limma)              #???ð?
expFile="normalize.txt"     #?????????ļ?
geneFile="gene.txt"         #?????б??ļ?
setwd("C:\\Users\\HP\\Desktop\\stroke\\06.crgExp")     #???ù???Ŀ¼

#??ȡ?????ļ??????????ݽ??д???
rt=read.table(expFile, header=T, sep="\t", check.names=F)
rt=as.matrix(rt)
rownames(rt)=rt[,1]
exp=rt[,2:ncol(rt)]
dimnames=list(rownames(exp),colnames(exp))
data=matrix(as.numeric(as.matrix(exp)),nrow=nrow(exp),dimnames=dimnames)
data=avereps(data)

#??ȡ?????б??ļ?????ȡͭ???????ػ????ı???��
gene=read.table(geneFile, header=F, sep="\t", check.names=F)
sameGene=intersect(as.vector(gene[,1]), rownames(data))
geneExp=data[sameGene,]

#????ͭ?????????ı???????
out=rbind(ID=colnames(geneExp), geneExp)
write.table(out, file="crgGeneExp.txt", sep="\t", quote=F, col.names=F)


######Video source: https://ke.biowolf.cn
######??????ѧ??: https://www.biowolf.cn/
######΢?Ź??ںţ?biowolf_cn
######???????䣺biowolf@foxmail.com
######????΢??: 18520221056
