# Supplementary material for: NDUFA11 may be the disulfidptosis-related biomarker of ischemic stroke based on integrated bioinformatics, clinical samples, and experimental analyses
Source: Front Neurosci. 2025 Jan 14;18:1505493. doi: 10.3389/fnins.2024.1505493 (PMC11772302; doi:10.3389/fnins.2024.1505493)
Supplement: Supplementary file 2 [file Data_Sheet_2.ZIP › CODE/geoCRG09.RCircos.R]

######Video source: https://ke.biowolf.cn
######??????ѧ??: https://www.biowolf.cn/
######΢?Ź??ںţ?biowolf_cn
######???????䣺biowolf@foxmail.com
######????΢??: 18520221056

#install.packages("RCircos")


library("RCircos")       #???ð?
setwd("C:\\Users\\HP\\Desktop\\stroke\\09.Rcircos")      #???ù???Ŀ¼

#??ʼ??Ȧͼ
cytoBandIdeogram=read.table("refer.txt", header=T, sep="\t", check.names=F)
chr.exclude <- NULL
cyto.info <- cytoBandIdeogram
tracks.inside <- 4
tracks.outside <- 0
RCircos.Set.Core.Components(cyto.info, chr.exclude, tracks.inside, tracks.outside)

#????Ȧͼ?Ĳ???
rcircos.params <- RCircos.Get.Plot.Parameters()
rcircos.params$text.size=0.7
rcircos.params$point.size=5
RCircos.Reset.Plot.Parameters(rcircos.params)

#?????ļ?
pdf(file="RCircos.pdf", width=7, height=7)
RCircos.Set.Plot.Area()
RCircos.Chromosome.Ideogram.Plot()

#??ȡ????ע???ļ?????ע??????????
RCircos.Gene.Label.Data=read.table("Rcircos.geneLabel.txt", header=T, sep="\t", check.names=F)
name.col <- 4
side <- "in"
track.num <- 1
RCircos.Gene.Connector.Plot(RCircos.Gene.Label.Data, track.num, side)
track.num <- 2
RCircos.Gene.Name.Plot(RCircos.Gene.Label.Data, name.col, track.num, side)
dev.off()


######Video source: https://ke.biowolf.cn
######??????ѧ??: https://www.biowolf.cn/
######΢?Ź??ںţ?biowolf_cn
######???????䣺biowolf@foxmail.com
######????΢??: 18520221056
