# Supplementary material for: NDUFA11 may be the disulfidptosis-related biomarker of ischemic stroke based on integrated bioinformatics, clinical samples, and experimental analyses
Source: Front Neurosci. 2025 Jan 14;18:1505493. doi: 10.3389/fnins.2024.1505493 (PMC11772302; doi:10.3389/fnins.2024.1505493)
Supplement: Supplementary file 2 [file Data_Sheet_2.ZIP › CODE/geoCRG21.venn.R]

######Video source: https://ke.biowolf.cn
######??????ѧ??: https://www.biowolf.cn/
######΢?Ź??ںţ?biowolf_cn
######???????䣺biowolf@foxmail.com
######????΢??: 18520221056

#install.packages("VennDiagram")


library(VennDiagram)       #???ð?
diseaseFile="hubGenes_MMred.txt"                 #???????????????Ľ????ļ?
clusterFile="cluster.hubGenes_MMblue.txt"         #???͹??????????Ľ????ļ?
setwd("C:\\Users\\HP\\Desktop\\stroke\\21.venn")     #???ù???Ŀ¼
geneList=list()

#??ȡ???????????????Ľ????ļ?
rt=read.table(diseaseFile, header=F, sep="\t", check.names=F)
geneNames=as.vector(rt[,1])              #??ȡ????????
geneNames=gsub("^ | $","",geneNames)     #ȥ????????β?Ŀո?
uniqGene=unique(geneNames)               #????ȡunique
geneList[["Disease WGCNA"]]=uniqGene     #??????WGCNA?ĺ??Ļ??򱣴浽geneList????

#??ȡ???͹??????????Ľ????ļ?
rt=read.table(clusterFile, header=F, sep="\t", check.names=F)
geneNames=as.vector(rt[,1])              #??ȡ????????
geneNames=gsub("^ | $","",geneNames)     #ȥ????????β?Ŀո?
uniqGene=unique(geneNames)               #????ȡunique
geneList[["Cluster WGCNA"]]=uniqGene     #?ѷ???WGCNA?ĺ??Ļ??򱣴浽geneList????

#????vennͼ
venn.plot=venn.diagram(geneList,filename=NULL,fill=c("cornflowerblue", "darkorchid1"),scaled=FALSE,cat.pos=c(-1,1),cat.col = c("cornflowerblue", "darkorchid1"),cat.cex=1)
pdf(file="venn.pdf", width=5, height=5)
grid.draw(venn.plot)
dev.off()

#???????????Ļ??????б?
interGenes=Reduce(intersect,geneList)
write.table(file="interGenes.txt", interGenes, sep="\t", quote=F, col.names=F, row.names=F)


######Video source: https://ke.biowolf.cn
######??????ѧ??: https://www.biowolf.cn/
######΢?Ź??ںţ?biowolf_cn
######???????䣺biowolf@foxmail.com
######????΢??: 18520221056
