# Supplementary material for: NDUFA11 may be the disulfidptosis-related biomarker of ischemic stroke based on integrated bioinformatics, clinical samples, and experimental analyses
Source: Front Neurosci. 2025 Jan 14;18:1505493. doi: 10.3389/fnins.2024.1505493 (PMC11772302; doi:10.3389/fnins.2024.1505493)
Supplement: Supplementary file 2 [file Data_Sheet_2.ZIP › CODE/geoCRG23.Nomo.R]

######Video source: https://ke.biowolf.cn
######??????ѧ??: https://www.biowolf.cn/
######΢?Ź??ںţ?biowolf_cn
######???????䣺biowolf@foxmail.com
######????΢??: 18520221056

#install.packages("rms")
#install.packages("rmda")


#???ð?
library(rms)
library(rmda)

inputFile="normalize.txt"             #?????????ļ?
geneFile="importanceGene.SVM.txt"     #?????б??ļ?
setwd("C:\\Users\\HP\\Desktop\\stroke\\23.Nomo")      #???ù???Ŀ¼

#??ȡ?????ļ?
data=read.table(inputFile, header=T, sep="\t", check.names=F, row.names=1)
row.names(data)=gsub("-", "_", row.names(data))

#??ȡ?????б??ļ?,??ȡ?????????????ı???��
geneRT=read.table(geneFile, header=T, sep="\t", check.names=F)
data=data[as.vector(geneRT[,1]),]

#??ȡ??Ʒ??????Ϣ
data=t(data)
group=gsub("(.*)\\_(.*)", "\\2", row.names(data))
rt=cbind(as.data.frame(data), Type=group)
paste(colnames(data), collapse="+")

#???ݴ???
ddist=datadist(rt)
options(datadist="ddist")

#????ģ?ͣ?????????ͼ
lrmModel=lrm(Type~ GNAQBNIP35N6AMTP1ICOSta=rt, x=T, y=T)
nomo=nomogram(lrmModel, fun=plogis,
	fun.at=c(0.0001,0.1,0.3,0.5,0.7,0.9,0.99),
	lp=F, funlabel="Risk of Disease")
#????????ͼ
pdf("Nomo.pdf", width=8, height=6)
plot(nomo)
dev.off()

#????У׼????
cali=calibrate(lrmModel, method="boot", B=1000)
pdf("Calibration.pdf", width=5.5, height=5.5)
plot(cali,
	xlab="Predicted probability",
	ylab="Actual probability", sub=F)
dev.off()

#???ƾ???????
rt$Type=ifelse(rt$Type=="Control", 0, 1)
dc=decision_curve(Type ~ GNAQBNIP3+N6AMT1+ICOSta=rt, 
	family = binomial(link ='logit'),
	thresholds= seq(0,1,by = 0.01),
	confidence.intervals = 0.95)
#????DCAͼ??
pdf(file="DCA.pdf", width=5.5, height=5.5)
plot_decision_curve(dc,
	curve.names="Model",
	xlab="Threshold probability",
	cost.benefit.axis=T,
	col="red",
	confidence.intervals=FALSE,
	standardize=FALSE)
dev.off()


######Video source: https://ke.biowolf.cn
######??????ѧ??: https://www.biowolf.cn/
######΢?Ź??ںţ?biowolf_cn
######???????䣺biowolf@foxmail.com
######????΢??: 18520221056
